# Supplementary material for: Improved Composite Hydrogel for Bioengineered Tracheal Graft Demonstrates Effective Early Angiogenesis
Source: J Clin Med. 2024 Aug 30;13(17):5148. doi: 10.3390/jcm13175148 (PMC11396371; doi:10.3390/jcm13175148)
Supplement: Supplementary file 1 [file jcm-13-05148-s001.zip]

Archive with 1 entries (1 files):
- jcm-2990520-supplementary.pdf
